# Supplementary material for: Characterization of Severity in Zellweger Spectrum Disorder by Clinical Findings: A Scoping Review, Meta-Analysis and Medical Chart Review
Source: Cells. 2022 Jun 10;11(12):1891. doi: 10.3390/cells11121891 (PMC9221082; doi:10.3390/cells11121891)
Supplement: Supplementary file 1 [file cells-11-01891-s001.zip]

Archive with 6 entries (5 files):
- cells-1744944-supplementary/
- cells-1744944-supplementary/Supp_FigureS1_Severity_Flowchart.pdf
- cells-1744944-supplementary/Supp_FigureS2_Model_Symptom_below2yo.pdf
- cells-1744944-supplementary/Supp_TableS1_NHS_cohort_Demographics.pdf
- cells-1744944-supplementary/Supp_TableS2_ModelResults_NHS.pdf
- cells-1744944-supplementary/Supp_TableS3_ModelResults_C26-0_NHS.pdf
